# Supplementary material for: Morphological and genetic variability in cosmopolitan tardigrade species—Paramacrobiotus fairbanksi Schill, Förster, Dandekar & Wolf, 2010
Source: Sci Rep. 2023 Oct 17;13:17672. doi: 10.1038/s41598-023-42653-6 (PMC10582252; doi:10.1038/s41598-023-42653-6)
Supplement: Supplementary file 1 — Supplementary Information 1. [file 41598_2023_42653_MOESM1_ESM.xlsx]

## Sheet: Sheet1
Species	Population	Longitude	Latitude	Cor. Longitude	Cor. Latitude
Paramacrobiotus fairbanksi Schill, Förster, Dandekar & Wolf, 2010	1	41°19'36"N	19°49'08"E	41.326667	19.818889
Paramacrobiotus fairbanksi Schill, Förster, Dandekar & Wolf, 2010	2	67°39′S	46°09′E	-67.650000	46.150000
Paramacrobiotus fairbanksi Schill, Förster, Dandekar & Wolf, 2010	3	51°24'21"N	116°14'27"W	51.405833	-116.240833
Paramacrobiotus fairbanksi Schill, Förster, Dandekar & Wolf, 2010	4	44°26'N	10°51'E	44.433333	10.850000
Paramacrobiotus fairbanksi Schill, Förster, Dandekar & Wolf, 2010	5	32°44'37.3"N	16°54'14.4"W	32.743694	-16.904000
Paramacrobiotus fairbanksi Schill, Förster, Dandekar & Wolf, 2010	6	47°49'57.0"N	107°31'26.8"E	47.832500	107.524111
Paramacrobiotus fairbanksi Schill, Förster, Dandekar & Wolf, 2010	7	50°03'44"N	19°57'26"E	50.062222	19.957222
Paramacrobiotus fairbanksi Schill, Förster, Dandekar & Wolf, 2010	8	40°52′42″N	03°50′45″W	40.878333	-3.845833
Paramacrobiotus fairbanksi Schill, Förster, Dandekar & Wolf, 2010	9	64°50'N	147°43'E	64.833333	147.716667
Paramacrobiotus gadabouti Kayastha, Stec, Mioduchowska and Kaczmarek 2023	1	32°44'36.7"N	16°54'28.0"W	32.743528	-16.907778
Paramacrobiotus gadabouti Kayastha, Stec, Mioduchowska and Kaczmarek 2023	2	32°49'06"N	16°59'19"W	32.818333	-16.988611
Paramacrobiotus gadabouti Kayastha, Stec, Mioduchowska and Kaczmarek 2023	3	31°57'16''S	115°50'40''E	-31.954444	115.844444
Paramacrobiotus gadabouti Kayastha, Stec, Mioduchowska and Kaczmarek 2023	4	48°51'35.5''N	2°23'40''E	48.859861	2.394444
Paramacrobiotus gadabouti Kayastha, Stec, Mioduchowska and Kaczmarek 2023	5	36°73'92''N	8°72'99''E	36.739200	8.729900
