# Supplementary material for: Morphological and genetic variability in cosmopolitan tardigrade species—Paramacrobiotus fairbanksi Schill, Förster, Dandekar & Wolf, 2010
Source: Sci Rep. 2023 Oct 17;13:17672. doi: 10.1038/s41598-023-42653-6 (PMC10582252; doi:10.1038/s41598-023-42653-6)
Supplement: Supplementary file 2 — Supplementary Information 2. [file 41598_2023_42653_MOESM2_ESM.txt]

#correlation using ENMtools

install.packages("devtools")
library(devtools)
devtools::install_github("enmtools/enmtools")
install.packages("devtools")
library(ENMTools)
library(raster)
bio1 <- raster("5m_mean_00s_bio1.tif")
bio2 <- raster("5m_mean_00s_bio2.tif")
bio3 <- raster("5m_mean_00s_bio3.tif")
bio4 <- raster("5m_mean_00s_bio4.tif")
bio5 <- raster("5m_mean_00s_bio5.tif")
bio6 <- raster("5m_mean_00s_bio6.tif")
bio7 <- raster("5m_mean_00s_bio7.tif")
bio8 <- raster("5m_mean_00s_bio8.tif")
bio9 <- raster("5m_mean_00s_bio9.tif")
bio10 <- raster("5m_mean_00s_bio10.tif")
bio11 <- raster("5m_mean_00s_bio11.tif")
bio12 <- raster("5m_mean_00s_bio12.tif")
bio13 <- raster("5m_mean_00s_bio13.tif")
bio14 <- raster("5m_mean_00s_bio14.tif")
bio15 <- raster("5m_mean_00s_bio15.tif")
bio16 <- raster("5m_mean_00s_bio16.tif")
bio17 <- raster("5m_mean_00s_bio17.tif")
bio18 <- raster("5m_mean_00s_bio18.tif")
bio19 <- raster("5m_mean_00s_bio19.tif")
layers.stack <- raster::stack(bio1, bio2, bio3, bio4, bio5, bio6, bio7, bio8, bio9, bio10, bio11, bio12, bio13, bio14, bio15, bio16, bio17, bio18, bio19)
correlations <- raster.cor.matrix(layers.stack)
write.csv(correlations, "correlations.csv")

#enmevaluate script
install.packages("devtools", dependencies = TRUE)
library(devtools)
install_github("jamiemkass/ENMeval", force = TRUE)
install.packages("MASS", dependencies = TRUE)
library(ENMeval)
library(raster)
library(MASS)
bio1 <- raster("5m_mean_00s_bio1.tif")
bio2 <- raster("5m_mean_00s_bio2.tif")
bio3 <- raster("5m_mean_00s_bio3.tif")
bio4 <- raster("5m_mean_00s_bio4.tif")
bio7 <- raster("5m_mean_00s_bio7.tif")
bio15 <- raster("5m_mean_00s_bio15.tif")
env <- stack(bio1, bio2, bio3, bio4, bio7, bio15)
env
pf <- read.csv("pf_pts.csv")[,-1]
length(which(!is.na(values(subset(env, 1)))))
enmeval_results <- ENMevaluate(pf, env, bg = NULL, tune.args = list(fc = c("L","LQ","H", "LQH", "LQHP", "LQHPT"), rm = 1:5), partitions = "jackknife", algorithm = "maxnet")
enmeval_results@results
write.csv(enmeval_results@results, "enmeval_resultspf.csv")

#mask with landmass
install.packages("raster")
install.packages("rgdal")
library(raster)
library(rgdal)
asc_file <- raster("pf_avg.asc")
land.shapefile = shapefile("./landmasses/ne_10m_land.shp")
masked_raster <- mask(asc_file, land.shapefile)
writeRaster(masked_raster, filename = "maskedpf.tif", format = "GTiff")
plot("maskedpf.tif")
plot(land.shapefile, bg="transparent", add=TRUE, lwd =0.5)
dev.print(pdf, 'plot_maskedpf.pdf')
