# Supplementary material for: Morphological and genetic variability in cosmopolitan tardigrade species—Paramacrobiotus fairbanksi Schill, Förster, Dandekar & Wolf, 2010
Source: Sci Rep. 2023 Oct 17;13:17672. doi: 10.1038/s41598-023-42653-6 (PMC10582252; doi:10.1038/s41598-023-42653-6)
Supplement: Supplementary file 12 — Supplementary Information 12. [file 41598_2023_42653_MOESM12_ESM.txt]

#Results from R for adults measurements

> summary(m1)

Call:
lm(formula = BLm ~ pop)

Residuals:
    Min      1Q  Median      3Q     Max 
-260.22  -70.46   -3.61   78.55  322.19 

Coefficients:
            Estimate Std. Error t value Pr(>|t|)    
(Intercept)   549.04      28.64  19.173  < 2e-16 ***
popANTAR       45.54      40.50   1.124 0.263583    
popCN          14.47      39.90   0.363 0.717605    
popIT          40.24      64.03   0.628 0.531163    
popMD         165.09      41.17   4.010 0.000118 ***
popMON        168.04      41.92   4.009 0.000119 ***
popPL         -65.57      41.17  -1.593 0.114431    
popUSA        -36.26      47.73  -0.760 0.449258    
---
Signif. codes:  0 ‘***’ 0.001 ‘**’ 0.01 ‘*’ 0.05 ‘.’ 0.1 ‘ ’ 1

Residual standard error: 114.5 on 98 degrees of freedom
Multiple R-squared:  0.3587,	Adjusted R-squared:  0.3129 
F-statistic: 7.832 on 7 and 98 DF,  p-value: 1.633e-07

> pairwise.t.test(BLm, pop, p.adj = "BH")

	Pairwise comparisons using t tests with pooled SD 

data:  BLm and pop 

      ALBANIA ANTAR   CN      IT      MD      MON     PL     
ANTAR 0.39660 -       -       -       -       -       -      
CN    0.77281 0.57178 -       -       -       -       -      
IT    0.63619 0.94499 0.76884 -       -       -       -      
MD    0.00056 0.01274 0.00120 0.11127 -       -       -      
MON   0.00056 0.01274 0.00120 0.11127 0.94499 -       -      
PL    0.18847 0.02086 0.11127 0.18180 4.5e-06 4.5e-06 -      
USA   0.57178 0.16749 0.39943 0.39660 0.00046 0.00046 0.63619

P value adjustment method: BH 
> shapiro.test(residuals(m1))

	Shapiro-Wilk normality test

data:  residuals(m1)
W = 0.99355, p-value = 0.9024

> m2=lm(BTLm~pop)
> summary(m2)

Call:
lm(formula = BTLm ~ pop)

Residuals:
     Min       1Q   Median       3Q      Max 
-20.4569  -3.4909   0.2939   5.1052  11.0488 

Coefficients:
            Estimate Std. Error t value Pr(>|t|)    
(Intercept)  52.1069     1.5773  33.036  < 2e-16 ***
popANTAR      4.9563     2.2306   2.222 0.028589 *  
popCN         0.5643     2.1976   0.257 0.797883    
popIT         5.5806     3.5269   1.582 0.116803    
popMD         7.2285     2.2675   3.188 0.001924 ** 
popMON        9.3524     2.3089   4.051 0.000102 ***
popPL        -1.9269     2.2675  -0.850 0.397515    
popUSA        5.7653     2.6288   2.193 0.030662 *  
---
Signif. codes:  0 ‘***’ 0.001 ‘**’ 0.01 ‘*’ 0.05 ‘.’ 0.1 ‘ ’ 1

Residual standard error: 6.309 on 98 degrees of freedom
Multiple R-squared:  0.2869,	Adjusted R-squared:  0.236 
F-statistic: 5.633 on 7 and 98 DF,  p-value: 1.755e-05

> pairwise.t.test(BTLm, pop, p.adj = "BH")

	Pairwise comparisons using t tests with pooled SD 

data:  BTLm and pop 

      ALBANIA ANTAR   CN      IT      MD      MON     PL     
ANTAR 0.08585 -       -       -       -       -       -      
CN    0.85926 0.10430 -       -       -       -       -      
IT    0.21803 0.89169 0.27245 -       -       -       -      
MD    0.01077 0.44628 0.01446 0.75084 -       -       -      
MON   0.00126 0.11969 0.00143 0.43364 0.48960 -       -      
PL    0.50593 0.01435 0.41648 0.09419 0.00126 0.00015 -      
USA   0.08585 0.84997 0.10430 0.96124 0.71043 0.30695 0.01652

P value adjustment method: BH 
> shapiro.test(residuals(m2))

	Shapiro-Wilk normality test

data:  residuals(m2)
W = 0.96767, p-value = 0.0109

> 
> m3=lm(SSIPm~pop)
> summary(m3)

Call:
lm(formula = SSIPm ~ pop)

Residuals:
     Min       1Q   Median       3Q      Max 
-16.0680  -2.3406   0.0921   3.2620   9.7012 

Coefficients:
            Estimate Std. Error t value Pr(>|t|)    
(Intercept)  40.7080     1.2802  31.798  < 2e-16 ***
popANTAR      5.4357     1.7820   3.050  0.00295 ** 
popCN         0.5408     1.7564   0.308  0.75881    
popIT         5.8695     2.7901   2.104  0.03802 *  
popMD         5.6653     1.8105   3.129  0.00232 ** 
popMON        6.1720     1.8788   3.285  0.00142 ** 
popPL        -0.3147     1.8105  -0.174  0.86239    
popUSA        5.6598     2.0905   2.707  0.00803 ** 
---
Signif. codes:  0 ‘***’ 0.001 ‘**’ 0.01 ‘*’ 0.05 ‘.’ 0.1 ‘ ’ 1

Residual standard error: 4.958 on 96 degrees of freedom
  (2 observations deleted due to missingness)
Multiple R-squared:  0.2597,	Adjusted R-squared:  0.2057 
F-statistic: 4.812 on 7 and 96 DF,  p-value: 0.0001125

> pairwise.t.test(SSIPm, pop, p.adj = "BH")

	Pairwise comparisons using t tests with pooled SD 

data:  SSIPm and pop 

      ALBANIA ANTAR CN    IT    MD    MON   PL   
ANTAR 0.012   -     -     -     -     -     -    
CN    0.979   0.016 -     -     -     -     -    
IT    0.076   0.979 0.105 -     -     -     -    
MD    0.012   0.979 0.015 0.979 -     -     -    
MON   0.012   0.979 0.012 0.979 0.979 -     -    
PL    0.979   0.012 0.979 0.063 0.012 0.012 -    
USA   0.020   0.979 0.033 0.979 0.998 0.979 0.016

P value adjustment method: BH 
> shapiro.test(residuals(m3))

	Shapiro-Wilk normality test

data:  residuals(m3)
W = 0.96927, p-value = 0.01606

> 
> m4=lm(BTEWm~pop)
> summary(m4)

Call:
lm(formula = BTEWm ~ pop)

Residuals:
    Min      1Q  Median      3Q     Max 
-5.0582 -1.2560 -0.0663  1.3593  4.4493 

Coefficients:
            Estimate Std. Error t value Pr(>|t|)    
(Intercept)  11.1193     0.4842  22.964  < 2e-16 ***
popANTAR      1.5469     0.6740   2.295 0.023878 *  
popCN         0.1689     0.6643   0.254 0.799844    
popIT         3.1532     1.0553   2.988 0.003558 ** 
popMD         2.7127     0.6848   3.961 0.000142 ***
popMON        2.5614     0.6969   3.675 0.000389 ***
popPL        -0.7633     0.6848  -1.115 0.267722    
popUSA        3.8618     0.7907   4.884  4.1e-06 ***
---
Signif. codes:  0 ‘***’ 0.001 ‘**’ 0.01 ‘*’ 0.05 ‘.’ 0.1 ‘ ’ 1

Residual standard error: 1.875 on 97 degrees of freedom
  (1 observation deleted due to missingness)
Multiple R-squared:  0.4098,	Adjusted R-squared:  0.3672 
F-statistic:  9.62 on 7 and 97 DF,  p-value: 4.889e-09

> pairwise.t.test(BTEWm, pop, p.adj="BH")

	Pairwise comparisons using t tests with pooled SD 

data:  BTEWm and pop 

      ALBANIA ANTAR   CN      IT      MD      MON     PL     
ANTAR 0.04457 -       -       -       -       -       -      
CN    0.82860 0.06556 -       -       -       -       -      
IT    0.00827 0.18971 0.01027 -       -       -       -      
MD    0.00066 0.14309 0.00091 0.72940 -       -       -      
MON   0.00121 0.19917 0.00176 0.64857 0.82860 -       -      
PL    0.32592 0.00228 0.20838 0.00120 2.6e-05 3.6e-05 -      
USA   3.6e-05 0.00827 3.6e-05 0.61945 0.19917 0.16774 1.9e-06

P value adjustment method: BH 
> shapiro.test(residuals(m4))

	Shapiro-Wilk normality test

data:  residuals(m4)
W = 0.99325, p-value = 0.887

> 
> m5=lm(M1m~pop)
> summary(m5)

Call:
lm(formula = M1m ~ pop)

Residuals:
    Min      1Q  Median      3Q     Max 
-4.2465 -0.9865  0.0533  1.3340  3.1100 

Coefficients:
            Estimate Std. Error t value Pr(>|t|)    
(Intercept)   8.1960     0.4265  19.217  < 2e-16 ***
popANTAR      1.7665     0.5937   2.976  0.00369 ** 
popCN         0.7105     0.5851   1.214  0.22763    
popIT         2.9240     0.9295   3.146  0.00220 ** 
popMD         3.3140     0.6032   5.494 3.16e-07 ***
popMON        3.1911     0.6138   5.199 1.11e-06 ***
popPL         0.4507     0.6032   0.747  0.45676    
popUSA        2.0707     0.6965   2.973  0.00372 ** 
---
Signif. codes:  0 ‘***’ 0.001 ‘**’ 0.01 ‘*’ 0.05 ‘.’ 0.1 ‘ ’ 1

Residual standard error: 1.652 on 97 degrees of freedom
  (1 observation deleted due to missingness)
Multiple R-squared:  0.3775,	Adjusted R-squared:  0.3326 
F-statistic: 8.403 on 7 and 97 DF,  p-value: 5.322e-08

> pairwise.t.test(M1m, pop, p.adj="BH")

	Pairwise comparisons using t tests with pooled SD 

data:  M1m and pop 

      ALBANIA ANTAR   CN      IT      MD      MON     PL     
ANTAR 0.01157 -       -       -       -       -       -      
CN    0.30350 0.11447 -       -       -       -       -      
IT    0.00880 0.29823 0.04147 -       -       -       -      
MD    8.8e-06 0.02694 0.00013 0.72771 -       -       -      
MON   1.6e-05 0.04404 0.00032 0.80480 0.84178 -       -      
PL    0.55606 0.05412 0.72771 0.02554 6.6e-05 0.00013 -      
USA   0.01157 0.72771 0.08499 0.49901 0.12033 0.17038 0.04420

P value adjustment method: BH 
> shapiro.test(residuals(m5))

	Shapiro-Wilk normality test

data:  residuals(m5)
W = 0.98552, p-value = 0.3129

> 
> m6=lm(M2m~pop)
> summary(m6)

Call:
lm(formula = M2m ~ pop)

Residuals:
    Min      1Q  Median      3Q     Max 
-3.9347 -0.8628  0.0550  0.9974  3.1287 

Coefficients:
            Estimate Std. Error t value Pr(>|t|)    
(Intercept)   6.6200     0.3506  18.883  < 2e-16 ***
popANTAR      1.9719     0.4958   3.977 0.000134 ***
popCN         1.1747     0.4884   2.405 0.018050 *  
popIT         3.1875     0.7839   4.066 9.66e-05 ***
popMD         3.4413     0.5040   6.828 7.25e-10 ***
popMON        3.3664     0.5132   6.560 2.55e-09 ***
popPL         0.8533     0.5040   1.693 0.093600 .  
popUSA        2.3989     0.5843   4.106 8.36e-05 ***
---
Signif. codes:  0 ‘***’ 0.001 ‘**’ 0.01 ‘*’ 0.05 ‘.’ 0.1 ‘ ’ 1

Residual standard error: 1.402 on 98 degrees of freedom
Multiple R-squared:   0.45,	Adjusted R-squared:  0.4107 
F-statistic: 11.45 on 7 and 98 DF,  p-value: 1.51e-10

> pairwise.t.test(M2m, pop, p.adj="BH")

	Pairwise comparisons using t tests with pooled SD 

data:  M2m and pop 

      ALBANIA ANTAR   CN      IT      MD      MON     PL     
ANTAR 0.00042 -       -       -       -       -       -      
CN    0.03369 0.14606 -       -       -       -       -      
IT    0.00034 0.15806 0.02255 -       -       -       -      
MD    2.0e-08 0.01120 8.2e-05 0.80596 -       -       -      
MON   3.6e-08 0.01815 0.00017 0.85286 0.88600 -       -      
PL    0.13794 0.05034 0.58149 0.01087 1.9e-05 3.6e-05 -      
USA   0.00033 0.54441 0.06050 0.42811 0.12601 0.14606 0.02232

P value adjustment method: BH 
> shapiro.test(residuals(m6))

	Shapiro-Wilk normality test

data:  residuals(m6)
W = 0.99388, p-value = 0.9208

> 
> m7=lm(M3m~pop)
> summary(m7)

Call:
lm(formula = M3m ~ pop)

Residuals:
    Min      1Q  Median      3Q     Max 
-4.6424 -0.8453  0.0100  1.1212  3.4573 

Coefficients:
            Estimate Std. Error t value Pr(>|t|)    
(Intercept)   9.4012     0.4143  22.693  < 2e-16 ***
popANTAR      2.2775     0.5859   3.887 0.000184 ***
popCN         0.2611     0.5772   0.452 0.652005    
popIT         2.5038     0.9263   2.703 0.008105 ** 
popMD         3.6514     0.5956   6.131 1.84e-08 ***
popMON        3.3416     0.6064   5.510 2.90e-07 ***
popPL         0.7521     0.5956   1.263 0.209650    
popUSA        1.5288     0.6905   2.214 0.029139 *  
---
Signif. codes:  0 ‘***’ 0.001 ‘**’ 0.01 ‘*’ 0.05 ‘.’ 0.1 ‘ ’ 1

Residual standard error: 1.657 on 98 degrees of freedom
Multiple R-squared:  0.4237,	Adjusted R-squared:  0.3826 
F-statistic: 10.29 on 7 and 98 DF,  p-value: 1.288e-09

> pairwise.t.test(M3m, pop, p.adj="BH")

	Pairwise comparisons using t tests with pooled SD 

data:  M3m and pop 

      ALBANIA ANTAR   CN      IT      MD      MON     PL     
ANTAR 0.00074 -       -       -       -       -       -      
CN    0.67615 0.00251 -       -       -       -       -      
IT    0.02269 0.80756 0.03594 -       -       -       -      
MD    5.1e-07 0.04633 1.3e-06 0.30991 -       -       -      
MON   2.7e-06 0.12824 9.4e-06 0.43712 0.66341 -       -      
PL    0.30896 0.02794 0.45356 0.10953 3.3e-05 0.00027 -      
USA   0.05439 0.35743 0.10953 0.40166 0.00950 0.02794 0.35743

P value adjustment method: BH 
> shapiro.test(residuals(m7))

	Shapiro-Wilk normality test

data:  residuals(m7)
W = 0.98011, p-value = 0.1127

> 
> m8=lm(Mim~pop)
> summary(m8)

Call:
lm(formula = Mim ~ pop)

Residuals:
     Min       1Q   Median       3Q      Max 
-1.34312 -0.46088 -0.02444  0.30667  1.85312 

Coefficients:
            Estimate Std. Error t value Pr(>|t|)    
(Intercept)   4.7931     0.1670  28.694  < 2e-16 ***
popANTAR      0.2838     0.2362   1.201  0.23260    
popCN        -0.7196     0.2327  -3.092  0.00259 ** 
popIT         0.1469     0.3735   0.393  0.69501    
popMD        -0.6451     0.2401  -2.686  0.00848 ** 
popMON        0.8169     0.2445   3.341  0.00118 ** 
popPL        -0.1998     0.2401  -0.832  0.40745    
popUSA       -0.4087     0.2784  -1.468  0.14533    
---
Signif. codes:  0 ‘***’ 0.001 ‘**’ 0.01 ‘*’ 0.05 ‘.’ 0.1 ‘ ’ 1

Residual standard error: 0.6682 on 98 degrees of freedom
Multiple R-squared:  0.3772,	Adjusted R-squared:  0.3327 
F-statistic:  8.48 on 7 and 98 DF,  p-value: 4.386e-08

> pairwise.t.test(Mim, pop, p.adj="BH")

	Pairwise comparisons using t tests with pooled SD 

data:  Mim and pop 

      ALBANIA ANTAR   CN      IT      MD      MON     PL     
ANTAR 0.32564 -       -       -       -       -       -      
CN    0.00907 0.00029 -       -       -       -       -      
IT    0.74130 0.74130 0.05515 -       -       -       -      
MD    0.02639 0.00092 0.75372 0.07546 -       -       -      
MON   0.00474 0.06814 1.7e-07 0.13187 7.7e-07 -       -      
PL    0.47535 0.08735 0.06814 0.45666 0.12426 0.00049 -      
USA   0.22607 0.04079 0.34900 0.24997 0.47535 0.00029 0.51541

P value adjustment method: BH 
> shapiro.test(residuals(m8))

	Shapiro-Wilk normality test

data:  residuals(m8)
W = 0.97107, p-value = 0.02037

> 
> m9=lm(MRm~pop)
> summary(m9)

Call:
lm(formula = MRm ~ pop)

Residuals:
     Min       1Q   Median       3Q      Max 
-10.3733  -3.4297   0.1004   3.0668   8.6973 

Coefficients:
            Estimate Std. Error t value Pr(>|t|)    
(Intercept)   27.183      1.098  24.749  < 2e-16 ***
popANTAR       5.615      1.529   3.673 0.000394 ***
popCN          3.013      1.529   1.971 0.051636 .  
popIT          7.099      2.394   2.966 0.003811 ** 
popMD         11.639      1.553   7.493 3.30e-11 ***
popMON         9.797      1.581   6.198 1.43e-08 ***
popPL          1.157      1.553   0.745 0.458303    
popUSA         4.696      1.794   2.618 0.010279 *  
---
Signif. codes:  0 ‘***’ 0.001 ‘**’ 0.01 ‘*’ 0.05 ‘.’ 0.1 ‘ ’ 1

Residual standard error: 4.254 on 96 degrees of freedom
  (2 observations deleted due to missingness)
Multiple R-squared:  0.4893,	Adjusted R-squared:  0.4521 
F-statistic: 13.14 on 7 and 96 DF,  p-value: 9.082e-12

> pairwise.t.test(MRm, pop, p.adj="BH")

	Pairwise comparisons using t tests with pooled SD 

data:  MRm and pop 

      ALBANIA ANTAR   CN      IT      MD      MON     PL     
ANTAR 0.00123 -       -       -       -       -       -      
CN    0.08505 0.12454 -       -       -       -       -      
IT    0.01067 0.55392 0.12454 -       -       -       -      
MD    9.2e-10 0.00062 1.2e-06 0.09471 -       -       -      
MON   1.3e-07 0.01835 0.00015 0.32390 0.31407 -       -      
PL    0.49356 0.01122 0.30356 0.02760 1.6e-08 2.0e-06 -      
USA   0.02056 0.60497 0.39137 0.39137 0.00069 0.01413 0.08505

P value adjustment method: BH 
> shapiro.test(residuals(m9))

	Shapiro-Wilk normality test

data:  residuals(m9)
W = 0.98508, p-value = 0.2959

> 
> m10=lm(PRm~pop)
> summary(m10)

Call:
lm(formula = PRm ~ pop)

Residuals:
     Min       1Q   Median       3Q      Max 
-14.2394  -3.5467   0.0793   3.5067  10.5267 

Coefficients:
            Estimate Std. Error t value Pr(>|t|)    
(Intercept)   35.324      1.447  24.406  < 2e-16 ***
popANTAR       9.171      2.015   4.552 1.54e-05 ***
popCN          2.475      1.986   1.247  0.21555    
popIT          8.764      3.154   2.778  0.00656 ** 
popMD         14.289      2.047   6.981 3.65e-10 ***
popMON        14.077      2.083   6.758 1.05e-09 ***
popPL          2.623      2.047   1.281  0.20314    
popUSA         7.467      2.364   3.159  0.00211 ** 
---
Signif. codes:  0 ‘***’ 0.001 ‘**’ 0.01 ‘*’ 0.05 ‘.’ 0.1 ‘ ’ 1

Residual standard error: 5.606 on 97 degrees of freedom
  (1 observation deleted due to missingness)
Multiple R-squared:  0.4925,	Adjusted R-squared:  0.4559 
F-statistic: 13.45 on 7 and 97 DF,  p-value: 4.992e-12

> pairwise.t.test(PRm, pop, p.adj="BH")

	Pairwise comparisons using t tests with pooled SD 

data:  PRm and pop 

      ALBANIA ANTAR  CN      IT     MD      MON     PL    
ANTAR 6.2e-05 -      -       -      -       -       -     
CN    0.2624  0.0031 -       -      -       -       -     
IT    0.0149  0.9410 0.0720  -      -       -       -     
MD    1.0e-08 0.0253 4.0e-07 0.1162 -       -       -     
MON   1.5e-08 0.0349 7.2e-07 0.1304 0.9410  -       -     
PL    0.2585  0.0049 0.9410  0.0803 7.2e-07 1.4e-06 -     
USA   0.0059  0.5454 0.0581  0.7853 0.0122  0.0149  0.0710

P value adjustment method: BH 
> shapiro.test(residuals(m10))

	Shapiro-Wilk normality test

data:  residuals(m10)
W = 0.98174, p-value = 0.1577

#Results from R for adults pt values

> m11=lm(BLpt~pop)
> summary(m11)

Call:
lm(formula = BLpt ~ pop)

Residuals:
    Min      1Q  Median      3Q     Max 
-313.45  -72.60  -12.49   84.99  307.79 

Coefficients:
            Estimate Std. Error t value Pr(>|t|)    
(Intercept) 1058.374     30.805  34.357  < 2e-16 ***
popANTAR     -24.311     43.565  -0.558  0.57808    
popCN          4.447     42.920   0.104  0.91768    
popIT        -37.124     68.882  -0.539  0.59115    
popMD        129.680     44.285   2.928  0.00424 ** 
popMON       109.986     45.094   2.439  0.01653 *  
popPL       -101.774     44.285  -2.298  0.02368 *  
popUSA      -171.263     51.342  -3.336  0.00120 ** 
---
Signif. codes:  0 ‘***’ 0.001 ‘**’ 0.01 ‘*’ 0.05 ‘.’ 0.1 ‘ ’ 1

Residual standard error: 123.2 on 98 degrees of freedom
Multiple R-squared:  0.3653,	Adjusted R-squared:  0.3199 
F-statistic: 8.056 on 7 and 98 DF,  p-value: 1.032e-07

> pairwise.t.test(BLpt, pop, p.adj = "BH")

	Pairwise comparisons using t tests with pooled SD 

data:  BLpt and pop 

      ALBANIA ANTAR  CN     IT     MD      MON     PL    
ANTAR 0.6621  -      -      -      -       -       -     
CN    0.9177  0.6420 -      -      -       -       -     
IT    0.6621  0.8844 0.6621 -      -       -       -     
MD    0.0131  0.0038 0.0131 0.0360 -       -       -     
MON   0.0360  0.0128 0.0366 0.0622 0.7195  -       -     
PL    0.0414  0.1229 0.0360 0.4713 1.3e-05 8.0e-05 -     
USA   0.0048  0.0131 0.0038 0.1137 2.4e-06 8.4e-06 0.2578

P value adjustment method: BH 
> shapiro.test(residuals(m11))

	Shapiro-Wilk normality test

data:  residuals(m11)
W = 0.99063, p-value = 0.6784

> 
> m12=lm(SSIPpt~pop)
> summary(m12)

Call:
lm(formula = SSIPpt ~ pop)

Residuals:
    Min      1Q  Median      3Q     Max 
-3.4400 -0.5499  0.1169  0.6407  3.2159 

Coefficients:
            Estimate Std. Error t value Pr(>|t|)    
(Intercept)  78.7194     0.2996 262.769  < 2e-16 ***
popANTAR      2.1368     0.4170   5.124 1.54e-06 ***
popCN        -0.4090     0.4110  -0.995  0.32219    
popIT         2.0306     0.6529   3.110  0.00246 ** 
popMD        -0.5563     0.4237  -1.313  0.19229    
popMON       -1.8666     0.4397  -4.246 5.04e-05 ***
popPL         1.8139     0.4237   4.282 4.40e-05 ***
popUSA        1.6139     0.4892   3.299  0.00136 ** 
---
Signif. codes:  0 ‘***’ 0.001 ‘**’ 0.01 ‘*’ 0.05 ‘.’ 0.1 ‘ ’ 1

Residual standard error: 1.16 on 96 degrees of freedom
  (2 observations deleted due to missingness)
Multiple R-squared:  0.6028,	Adjusted R-squared:  0.5738 
F-statistic: 20.81 on 7 and 96 DF,  p-value: < 2.2e-16

> pairwise.t.test(SSIPpt, pop, p.adj = "BH")

	Pairwise comparisons using t tests with pooled SD 

data:  SSIPpt and pop 

      ALBANIA ANTAR   CN      IT      MD      MON     PL     
ANTAR 4.8e-06 -       -       -       -       -       -      
CN    0.41006 5.0e-08 -       -       -       -       -      
IT    0.00383 0.87022 0.00050 -       -       -       -      
MD    0.26921 3.0e-08 0.76816 0.00029 -       -       -      
MON   0.00012 1.8e-13 0.00167 2.8e-07 0.00538 -       -      
PL    0.00011 0.53638 1.6e-06 0.76816 8.3e-07 6.5e-12 -      
USA   0.00224 0.37615 0.00012 0.64343 6.8e-05 4.8e-09 0.76561

P value adjustment method: BH 
> shapiro.test(residuals(m12))

	Shapiro-Wilk normality test

data:  residuals(m12)
W = 0.97979, p-value = 0.1129

> 
> m13=lm(BTEWpt~pop)
> summary(m13)

Call:
lm(formula = BTEWpt ~ pop)

Residuals:
    Min      1Q  Median      3Q     Max 
-5.9756 -0.8000 -0.0937  0.5000  6.2222 

Coefficients:
            Estimate Std. Error t value Pr(>|t|)    
(Intercept) 21.39825    0.46097  46.420  < 2e-16 ***
popANTAR     0.79550    0.64164   1.240  0.21805    
popCN       -0.05892    0.63245  -0.093  0.92597    
popIT        3.17675    1.00466   3.162  0.00209 ** 
popMD        1.82992    0.65191   2.807  0.00604 ** 
popMON       0.84319    0.66345   1.271  0.20680    
popPL       -0.79825    0.65191  -1.224  0.22374    
popUSA       4.47953    0.75276   5.951 4.24e-08 ***
---
Signif. codes:  0 ‘***’ 0.001 ‘**’ 0.01 ‘*’ 0.05 ‘.’ 0.1 ‘ ’ 1

Residual standard error: 1.785 on 97 degrees of freedom
  (1 observation deleted due to missingness)
Multiple R-squared:  0.416,	Adjusted R-squared:  0.3738 
F-statistic:  9.87 on 7 and 97 DF,  p-value: 3.028e-09

> pairwise.t.test(BTEWpt, pop, p.adj="BH")

	Pairwise comparisons using t tests with pooled SD 

data:  BTEWpt and pop 

      ALBANIA ANTAR   CN      IT      MD      MON     PL     
ANTAR 0.25488 -       -       -       -       -       -      
CN    0.94196 0.24166 -       -       -       -       -      
IT    0.00586 0.03542 0.00476 -       -       -       -      
MD    0.01410 0.18148 0.00909 0.24425 -       -       -      
MON   0.25488 0.94196 0.24166 0.04072 0.21807 -       -      
PL    0.25488 0.03019 0.26414 0.00058 0.00052 0.03019 -      
USA   4.0e-07 2.2e-05 2.2e-07 0.25488 0.00231 3.7e-05 8.9e-09

P value adjustment method: BH 
> shapiro.test(residuals(m13))

	Shapiro-Wilk normality test

data:  residuals(m13)
W = 0.95386, p-value = 0.001086

> 
> m14=lm(M1pt~pop)
> summary(m14)

Call:
lm(formula = M1pt ~ pop)

Residuals:
    Min      1Q  Median      3Q     Max 
-6.6222 -0.7578  0.0790  0.9812  4.1778 

Coefficients:
            Estimate Std. Error t value Pr(>|t|)    
(Intercept)  15.2938     0.4260  35.902  < 2e-16 ***
popANTAR      2.1250     0.5930   3.584 0.000532 ***
popCN         1.4262     0.5845   2.440 0.016497 *  
popIT         3.8562     0.9284   4.154 7.05e-05 ***
popMD         3.9615     0.6024   6.576 2.45e-09 ***
popMON        3.2705     0.6131   5.334 6.27e-07 ***
popPL         1.8062     0.6024   2.998 0.003450 ** 
popUSA        2.5284     0.6956   3.635 0.000448 ***
---
Signif. codes:  0 ‘***’ 0.001 ‘**’ 0.01 ‘*’ 0.05 ‘.’ 0.1 ‘ ’ 1

Residual standard error: 1.65 on 97 degrees of freedom
  (1 observation deleted due to missingness)
Multiple R-squared:  0.3768,	Adjusted R-squared:  0.3319 
F-statistic:  8.38 on 7 and 97 DF,  p-value: 5.57e-08

> pairwise.t.test(M1pt, pop, p.adj="BH")

	Pairwise comparisons using t tests with pooled SD 

data:  M1pt and pop 

      ALBANIA ANTAR   CN      IT      MD      MON     PL     
ANTAR 0.00217 -       -       -       -       -       -      
CN    0.03849 0.31769 -       -       -       -       -      
IT    0.00049 0.10460 0.02390 -       -       -       -      
MD    6.9e-08 0.00795 0.00033 0.90999 -       -       -      
MON   8.8e-06 0.10460 0.00795 0.59659 0.35004 -       -      
PL    0.00966 0.61404 0.59659 0.05920 0.00217 0.04063 -      
USA   0.00217 0.60159 0.16850 0.27060 0.07854 0.36735 0.36735

P value adjustment method: BH 
> shapiro.test(residuals(m14))

	Shapiro-Wilk normality test

data:  residuals(m14)
W = 0.9651, p-value = 0.007242

> 
> m15=lm(M2pt~pop)
> summary(m15)

Call:
lm(formula = M2pt ~ pop)

Residuals:
    Min      1Q  Median      3Q     Max 
-3.3649 -0.7859 -0.0310  0.7907  2.5388 

Coefficients:
            Estimate Std. Error t value Pr(>|t|)    
(Intercept)  12.6567     0.3211  39.414  < 2e-16 ***
popANTAR      2.3746     0.4541   5.229 9.66e-07 ***
popCN         1.9536     0.4474   4.367 3.13e-05 ***
popIT         4.2683     0.7180   5.944 4.26e-08 ***
popMD         4.2005     0.4616   9.099 1.09e-14 ***
popMON        3.6334     0.4701   7.729 9.54e-12 ***
popPL         2.1433     0.4616   4.643 1.07e-05 ***
popUSA        2.9211     0.5352   5.458 3.63e-07 ***
---
Signif. codes:  0 ‘***’ 0.001 ‘**’ 0.01 ‘*’ 0.05 ‘.’ 0.1 ‘ ’ 1

Residual standard error: 1.284 on 98 degrees of freedom
Multiple R-squared:  0.5303,	Adjusted R-squared:  0.4967 
F-statistic:  15.8 on 7 and 98 DF,  p-value: 9.854e-14

> pairwise.t.test(M2pt, pop, p.adj="BH")

	Pairwise comparisons using t tests with pooled SD 

data:  M2pt and pop 

      ALBANIA ANTAR  CN      IT     MD      MON    PL    
ANTAR 5.4e-06 -      -       -      -       -      -     
CN    9.8e-05 0.4072 -       -      -       -      -     
IT    4.0e-07 0.0170 0.0038  -      -       -      -     
MD    3.1e-13 0.0004 1.5e-05 0.9254 -       -      -     
MON   1.3e-10 0.0162 0.0012  0.4316 0.3025  -      -     
PL    4.3e-05 0.6650 0.7027  0.0082 9.8e-05 0.0051 -     
USA   2.5e-06 0.3770 0.1100  0.1239 0.0332  0.2632 0.2158

P value adjustment method: BH 
> shapiro.test(residuals(m15))

	Shapiro-Wilk normality test

data:  residuals(m15)
W = 0.9892, p-value = 0.5587

> 
> m16=lm(M3pt~pop)
> summary(m16)

Call:
lm(formula = M3pt ~ pop)

Residuals:
    Min      1Q  Median      3Q     Max 
-5.0784 -0.6722  0.0511  0.6713  4.2575 

Coefficients:
            Estimate Std. Error t value Pr(>|t|)    
(Intercept)  18.0476     0.3359  53.721  < 2e-16 ***
popANTAR      2.3899     0.4751   5.030 2.22e-06 ***
popCN         0.1735     0.4681   0.371  0.71167    
popIT         2.6024     0.7512   3.464  0.00079 ***
popMD         3.7751     0.4830   7.817 6.23e-12 ***
popMON        2.7158     0.4918   5.522 2.75e-07 ***
popPL         2.1058     0.4830   4.360 3.21e-05 ***
popUSA        0.8969     0.5599   1.602  0.11242    
---
Signif. codes:  0 ‘***’ 0.001 ‘**’ 0.01 ‘*’ 0.05 ‘.’ 0.1 ‘ ’ 1

Residual standard error: 1.344 on 98 degrees of freedom
Multiple R-squared:  0.5094,	Adjusted R-squared:  0.4743 
F-statistic: 14.53 on 7 and 98 DF,  p-value: 7.54e-13

> pairwise.t.test(M3pt, pop, p.adj="BH")

	Pairwise comparisons using t tests with pooled SD 

data:  M3pt and pop 

      ALBANIA ANTAR   CN      IT      MD      MON     PL     
ANTAR 1.0e-05 -       -       -       -       -       -      
CN    0.76641 3.0e-05 -       -       -       -       -      
IT    0.00221 0.80668 0.00366 -       -       -       -      
MD    1.7e-10 0.01012 3.0e-10 0.17387 -       -       -      
MON   2.6e-06 0.59833 6.4e-06 0.88202 0.05790 -       -      
PL    0.00011 0.62454 0.00031 0.59833 0.00247 0.28610 -      
USA   0.16567 0.01674 0.25956 0.05790 1.0e-05 0.00441 0.05790

P value adjustment method: BH 
> shapiro.test(residuals(m16))

	Shapiro-Wilk normality test

data:  residuals(m16)
W = 0.95775, p-value = 0.001934

> 
> m17=lm(Mipt~pop)
> summary(m17)

Call:
lm(formula = Mipt ~ pop)

Residuals:
     Min       1Q   Median       3Q      Max 
-10.3778  -0.5772  -0.1088   0.3753  12.5222 

Coefficients:
            Estimate Std. Error t value Pr(>|t|)    
(Intercept)   9.2436     0.8704  10.620  < 2e-16 ***
popANTAR     -0.3749     1.2310  -0.305   0.7614    
popCN        -1.4472     1.2127  -1.193   0.2356    
popIT        -0.6686     1.9463  -0.344   0.7319    
popMD        -2.2625     1.2513  -1.808   0.0737 .  
popMON       -0.1039     1.2742  -0.082   0.9352    
popPL        -0.1236     1.2513  -0.099   0.9215    
popUSA        8.4341     1.4507   5.814 7.64e-08 ***
---
Signif. codes:  0 ‘***’ 0.001 ‘**’ 0.01 ‘*’ 0.05 ‘.’ 0.1 ‘ ’ 1

Residual standard error: 3.482 on 98 degrees of freedom
Multiple R-squared:  0.3891,	Adjusted R-squared:  0.3455 
F-statistic: 8.918 on 7 and 98 DF,  p-value: 1.833e-08

> pairwise.t.test(Mipt, pop, p.adj="BH")

	Pairwise comparisons using t tests with pooled SD 

data:  Mipt and pop 

      ALBANIA ANTAR   CN      IT      MD      MON     PL     
ANTAR 0.96979 -       -       -       -       -       -      
CN    0.54981 0.70703 -       -       -       -       -      
IT    0.96979 0.96979 0.96979 -       -       -       -      
MD    0.25783 0.34275 0.84024 0.73136 -       -       -      
MON   0.96979 0.96979 0.57543 0.96979 0.27566 -       -      
PL    0.96979 0.96979 0.57543 0.96979 0.27566 0.98788 -      
USA   4.3e-07 2.2e-07 7.8e-09 0.00013 2.3e-09 5.0e-07 4.3e-07

P value adjustment method: BH 
> shapiro.test(residuals(m17))

	Shapiro-Wilk normality test

data:  residuals(m17)
W = 0.59627, p-value = 1.265e-15

> 
> m18=lm(MRpt~pop)
> summary(m18)

Call:
lm(formula = MRpt ~ pop)

Residuals:
    Min      1Q  Median      3Q     Max 
-42.267  -1.422   0.283   1.961   9.233 

Coefficients:
            Estimate Std. Error t value Pr(>|t|)    
(Intercept)  52.5405     1.3378  39.273  < 2e-16 ***
popANTAR      4.8782     1.8622   2.620 0.010233 *  
popCN         3.3704     1.8622   1.810 0.073438 .  
popIT         6.7345     2.9158   2.310 0.023049 *  
popMD        12.6447     1.8920   6.683 1.53e-09 ***
popMON        7.6931     1.9255   3.995 0.000127 ***
popPL         0.5261     1.8920   0.278 0.781551    
popUSA        2.6150     2.1847   1.197 0.234265    
---
Signif. codes:  0 ‘***’ 0.001 ‘**’ 0.01 ‘*’ 0.05 ‘.’ 0.1 ‘ ’ 1

Residual standard error: 5.181 on 96 degrees of freedom
  (2 observations deleted due to missingness)
Multiple R-squared:  0.4043,	Adjusted R-squared:  0.3609 
F-statistic: 9.308 on 7 and 96 DF,  p-value: 9.349e-09

> pairwise.t.test(MRpt, pop, p.adj="BH")

	Pairwise comparisons using t tests with pooled SD 

data:  MRpt and pop 

      ALBANIA ANTAR   CN      IT      MD      MON     PL     
ANTAR 0.03582 -       -       -       -       -       -      
CN    0.12852 0.48126 -       -       -       -       -      
IT    0.05350 0.58592 0.33114 -       -       -       -      
MD    4.3e-08 0.00037 2.6e-05 0.08481 -       -       -      
MON   0.00059 0.21926 0.05350 0.77246 0.03627 -       -      
PL    0.78155 0.05350 0.21404 0.07159 7.8e-08 0.00133 -      
USA   0.32797 0.37817 0.77246 0.27848 9.4e-05 0.05350 0.41562

P value adjustment method: BH 
> shapiro.test(residuals(m18))

	Shapiro-Wilk normality test

data:  residuals(m18)
W = 0.56054, p-value = 3.911e-16

> 
> m19=lm(PRpt~pop)
> summary(m19)

Call:
lm(formula = PRpt ~ pop)

Residuals:
    Min      1Q  Median      3Q     Max 
-6.3317 -1.6004  0.0125  1.5504  6.2250 

Coefficients:
            Estimate Std. Error t value Pr(>|t|)    
(Intercept)  68.1973     0.6918  98.584  < 2e-16 ***
popANTAR      9.6902     0.9629  10.064  < 2e-16 ***
popCN         3.3586     0.9491   3.539 0.000619 ***
popIT         7.9777     1.5077   5.291 7.53e-07 ***
popMD        15.1679     0.9783  15.504  < 2e-16 ***
popMON       12.2611     0.9956  12.315  < 2e-16 ***
popPL         7.0760     0.9783   7.233 1.10e-10 ***
popUSA        5.9249     1.1296   5.245 9.17e-07 ***
---
Signif. codes:  0 ‘***’ 0.001 ‘**’ 0.01 ‘*’ 0.05 ‘.’ 0.1 ‘ ’ 1

Residual standard error: 2.679 on 97 degrees of freedom
  (1 observation deleted due to missingness)
Multiple R-squared:  0.7776,	Adjusted R-squared:  0.7616 
F-statistic: 48.46 on 7 and 97 DF,  p-value: < 2.2e-16

> pairwise.t.test(PRpt, pop, p.adj="BH")

	Pairwise comparisons using t tests with pooled SD 

data:  PRpt and pop 

      ALBANIA ANTAR   CN      IT      MD      MON     PL     
ANTAR 6.8e-16 -       -       -       -       -       -      
CN    0.00102 2.9e-09 -       -       -       -       -      
IT    1.8e-06 0.27535 0.00371 -       -       -       -      
MD    < 2e-16 3.8e-07 < 2e-16 1.2e-05 -       -       -      
MON   < 2e-16 0.01236 3.9e-14 0.00777 0.00610 -       -      
PL    3.9e-10 0.00999 0.00029 0.55120 3.3e-12 2.1e-06 -      
USA   2.0e-06 0.00166 0.02594 0.22999 4.4e-12 6.7e-07 0.32225

P value adjustment method: BH 
> shapiro.test(residuals(m19))

	Shapiro-Wilk normality test

data:  residuals(m19)
W = 0.99166, p-value = 0.77

#Results from R for eggs measurements

> summary(jaja1)

Call:
lm(formula = EBD ~ POPUL)

Residuals:
    Min      1Q  Median      3Q     Max 
-14.148  -4.606  -0.578   3.937  17.492 

Coefficients:
            Estimate Std. Error t value Pr(>|t|)    
(Intercept)   77.898      1.769  44.031  < 2e-16 ***
POPULANTAR    -1.386      2.463  -0.563  0.57488    
POPULCN       -2.941      2.502  -1.176  0.24276    
POPULMD        4.991      2.502   1.995  0.04901 *  
POPULMON      -4.885      3.310  -1.476  0.14337    
POPULPL      -11.738      2.502  -4.691  9.3e-06 ***
POPULUSA      -7.040      2.395  -2.939  0.00416 ** 
---
Signif. codes:  0 ‘***’ 0.001 ‘**’ 0.01 ‘*’ 0.05 ‘.’ 0.1 ‘ ’ 1

Residual standard error: 6.852 on 93 degrees of freedom
Multiple R-squared:  0.3723,	Adjusted R-squared:  0.3318 
F-statistic: 9.192 on 6 and 93 DF,  p-value: 6.771e-08

> pairwise.t.test(EBD, POPUL, p.adj = "BH")

	Pairwise comparisons using t tests with pooled SD 

data:  EBD and POPUL 

      ALBANIA ANTAR   CN      MD      MON     PL     
ANTAR 0.57488 -       -       -       -       -      
CN    0.31862 0.57488 -       -       -       -      
MD    0.08534 0.02603 0.00722 -       -       -      
MON   0.20072 0.35690 0.57488 0.01091 -       -      
PL    6.5e-05 0.00032 0.00285 3.5e-08 0.07859 -      
USA   0.01091 0.03848 0.13566 2.6e-05 0.57488 0.08534

P value adjustment method: BH 
> shapiro.test(residuals(jaja1))

	Shapiro-Wilk normality test

data:  residuals(jaja1)
W = 0.98358, p-value = 0.2497

> 
> jaja2=lm(EFD~POPUL)
> summary(jaja2)

Call:
lm(formula = EFD ~ POPUL)

Residuals:
    Min      1Q  Median      3Q     Max 
-12.780  -4.801  -0.388   3.315  24.171 

Coefficients:
            Estimate Std. Error t value Pr(>|t|)    
(Intercept)  98.4980     1.8248  53.977  < 2e-16 ***
POPULANTAR    0.5751     2.5400   0.226  0.82137    
POPULCN       2.9920     2.5807   1.159  0.24927    
POPULMD      19.0207     2.5807   7.370 6.85e-11 ***
POPULMON     -1.6847     3.4139  -0.493  0.62284    
POPULPL      -7.1007     2.5807  -2.751  0.00713 ** 
POPULUSA     -6.0469     2.4708  -2.447  0.01627 *  
---
Signif. codes:  0 ‘***’ 0.001 ‘**’ 0.01 ‘*’ 0.05 ‘.’ 0.1 ‘ ’ 1

Residual standard error: 7.067 on 93 degrees of freedom
Multiple R-squared:  0.5965,	Adjusted R-squared:  0.5705 
F-statistic: 22.92 on 6 and 93 DF,  p-value: < 2.2e-16

> pairwise.t.test(EFD, POPUL, p.adj = "BH")

	Pairwise comparisons using t tests with pooled SD 

data:  EFD and POPUL 

      ALBANIA ANTAR   CN      MD      MON     PL     
ANTAR 0.82137 -       -       -       -       -      
CN    0.32716 0.42471 -       -       -       -      
MD    4.8e-10 6.0e-10 6.1e-08 -       -       -      
MON   0.68841 0.59014 0.26103 9.8e-08 -       -      
PL    0.01459 0.00757 0.00052 1.2e-15 0.18744 -      
USA   0.02847 0.01459 0.00110 1.2e-15 0.27111 0.70427

P value adjustment method: BH 
> shapiro.test(residuals(jaja2))

	Shapiro-Wilk normality test

data:  residuals(jaja2)
W = 0.95743, p-value = 0.002649

> 
> jaja2=lm(EFD~POPUL)
> summary(jaja2)

Call:
lm(formula = EFD ~ POPUL)

Residuals:
    Min      1Q  Median      3Q     Max 
-12.780  -4.801  -0.388   3.315  24.171 

Coefficients:
            Estimate Std. Error t value Pr(>|t|)    
(Intercept)  98.4980     1.8248  53.977  < 2e-16 ***
POPULANTAR    0.5751     2.5400   0.226  0.82137    
POPULCN       2.9920     2.5807   1.159  0.24927    
POPULMD      19.0207     2.5807   7.370 6.85e-11 ***
POPULMON     -1.6847     3.4139  -0.493  0.62284    
POPULPL      -7.1007     2.5807  -2.751  0.00713 ** 
POPULUSA     -6.0469     2.4708  -2.447  0.01627 *  
---
Signif. codes:  0 ‘***’ 0.001 ‘**’ 0.01 ‘*’ 0.05 ‘.’ 0.1 ‘ ’ 1

Residual standard error: 7.067 on 93 degrees of freedom
Multiple R-squared:  0.5965,	Adjusted R-squared:  0.5705 
F-statistic: 22.92 on 6 and 93 DF,  p-value: < 2.2e-16

> pairwise.t.test(EFD, POPUL, p.adj = "BH")

	Pairwise comparisons using t tests with pooled SD 

data:  EFD and POPUL 

      ALBANIA ANTAR   CN      MD      MON     PL     
ANTAR 0.82137 -       -       -       -       -      
CN    0.32716 0.42471 -       -       -       -      
MD    4.8e-10 6.0e-10 6.1e-08 -       -       -      
MON   0.68841 0.59014 0.26103 9.8e-08 -       -      
PL    0.01459 0.00757 0.00052 1.2e-15 0.18744 -      
USA   0.02847 0.01459 0.00110 1.2e-15 0.27111 0.70427

P value adjustment method: BH 
> shapiro.test(residuals(jaja2))

	Shapiro-Wilk normality test

data:  residuals(jaja2)
W = 0.95743, p-value = 0.002649

> 
> wypustka=lm(PH1~POPUL)
> summary(wypustka)

Call:
lm(formula = PH1 ~ POPUL)

Residuals:
    Min      1Q  Median      3Q     Max 
-3.9347 -1.1026  0.0294  1.1549  5.8420 

Coefficients:
            Estimate Std. Error t value Pr(>|t|)    
(Intercept)  11.9447     0.4532  26.355  < 2e-16 ***
POPULANTAR    0.3753     0.6309   0.595  0.55333    
POPULCN       1.8989     0.6523   2.911  0.00452 ** 
POPULMD       5.1933     0.6409   8.103  2.2e-12 ***
POPULMON      1.7603     0.8479   2.076  0.04067 *  
POPULPL       2.0020     0.6409   3.123  0.00239 ** 
POPULUSA     -0.4541     0.6137  -0.740  0.46118    
---
Signif. codes:  0 ‘***’ 0.001 ‘**’ 0.01 ‘*’ 0.05 ‘.’ 0.1 ‘ ’ 1

Residual standard error: 1.755 on 92 degrees of freedom
  (1 observation deleted due to missingness)
Multiple R-squared:  0.5405,	Adjusted R-squared:  0.5105 
F-statistic: 18.04 on 6 and 92 DF,  p-value: 9.97e-14

> pairwise.t.test(PH1, POPUL, p.adj = "BH")

	Pairwise comparisons using t tests with pooled SD 

data:  PH1 and POPUL 

      ALBANIA ANTAR   CN      MD      MON     PL     
ANTAR 0.64555 -       -       -       -       -      
CN    0.00949 0.03196 -       -       -       -      
MD    2.3e-11 1.4e-10 1.2e-05 -       -       -      
MON   0.06101 0.14380 0.87476 0.00038 -       -      
PL    0.00558 0.02014 0.87476 1.2e-05 0.85798 -      
USA   0.56970 0.22625 0.00078 2.3e-13 0.01683 0.00038

P value adjustment method: BH 
> shapiro.test(residuals(wypustka))

	Shapiro-Wilk normality test

data:  residuals(wypustka)
W = 0.98904, p-value = 0.5948

> 
> wypustka=lm(PH2~POPUL)
> summary(wypustka)

Call:
lm(formula = PH2 ~ POPUL)

Residuals:
    Min      1Q  Median      3Q     Max 
-4.3360 -0.8952 -0.0602  1.1436  5.3640 

Coefficients:
            Estimate Std. Error t value Pr(>|t|)    
(Intercept)  11.9660     0.4645  25.759  < 2e-16 ***
POPULANTAR    0.4265     0.6466   0.660  0.51154    
POPULCN       1.6169     0.6686   2.418  0.01802 *  
POPULMD       5.9611     0.6686   8.916 2.15e-13 ***
POPULMON      2.7520     0.9291   2.962  0.00409 ** 
POPULPL       1.9473     0.6570   2.964  0.00407 ** 
POPULUSA     -1.6593     1.1379  -1.458  0.14894    
---
Signif. codes:  0 ‘***’ 0.001 ‘**’ 0.01 ‘*’ 0.05 ‘.’ 0.1 ‘ ’ 1

Residual standard error: 1.799 on 75 degrees of freedom
  (18 observations deleted due to missingness)
Multiple R-squared:  0.5988,	Adjusted R-squared:  0.5667 
F-statistic: 18.65 on 6 and 75 DF,  p-value: 3.786e-13

> pairwise.t.test(PH2, POPUL, p.adj = "BH")

	Pairwise comparisons using t tests with pooled SD 

data:  PH2 and POPUL 

      ALBANIA ANTAR   CN      MD      MON    PL    
ANTAR 0.5371  -       -       -       -      -     
CN    0.0291  0.0980  -       -       -      -     
MD    4.5e-12 2.1e-11 6.7e-08 -       -      -     
MON   0.0086  0.0241  0.2680  0.0035  -      -     
PL    0.0086  0.0319  0.6225  2.7e-07 0.4302 -     
USA   0.1840  0.0971  0.0104  2.8e-08 0.0037 0.0058

P value adjustment method: BH 
> shapiro.test(residuals(wypustka))

	Shapiro-Wilk normality test

data:  residuals(wypustka)
W = 0.97981, p-value = 0.2235

> 
> wypustka=lm(PH3~POPUL)
> summary(wypustka)

Call:
lm(formula = PH3 ~ POPUL)

Residuals:
    Min      1Q  Median      3Q     Max 
-3.7686 -0.8745 -0.0446  0.8254  3.7814 

Coefficients:
             Estimate Std. Error t value Pr(>|t|)    
(Intercept) 12.188667   0.389224  31.315  < 2e-16 ***
POPULANTAR  -0.008042   0.541777  -0.015 0.988197    
POPULCN      1.967762   0.560189   3.513 0.000755 ***
POPULMD      5.889905   0.560189  10.514  < 2e-16 ***
POPULMON     2.069333   0.778448   2.658 0.009595 ** 
POPULPL      1.798000   0.550446   3.266 0.001644 ** 
POPULUSA    -0.798667   0.953400  -0.838 0.404859    
---
Signif. codes:  0 ‘***’ 0.001 ‘**’ 0.01 ‘*’ 0.05 ‘.’ 0.1 ‘ ’ 1

Residual standard error: 1.507 on 75 degrees of freedom
  (18 observations deleted due to missingness)
Multiple R-squared:  0.6763,	Adjusted R-squared:  0.6504 
F-statistic: 26.11 on 6 and 75 DF,  p-value: < 2.2e-16

> pairwise.t.test(PH3, POPUL, p.adj = "BH")

	Pairwise comparisons using t tests with pooled SD 

data:  PH3 and POPUL 

      ALBANIA ANTAR   CN      MD      MON    PL    
ANTAR 0.9882  -       -       -       -      -     
CN    0.0020  0.0018  -       -       -      -     
MD    2.2e-15 2.1e-15 6.4e-09 -       -      -     
MON   0.0144  0.0142  0.9423  2.2e-05 -      -     
PL    0.0035  0.0031  0.8430  1.7e-09 0.8430 -     
USA   0.5029  0.5029  0.0098  5.5e-09 0.0155 0.0141

P value adjustment method: BH 
> shapiro.test(residuals(wypustka))

	Shapiro-Wilk normality test

data:  residuals(wypustka)
W = 0.98984, p-value = 0.7725
